# Supplementary material for: Somatic Mutagenesis with a Sleeping Beauty Transposon System Leads to Solid Tumor Formation in Zebrafish
Source: PLoS One. 2011 Apr 21;6(4):e18826. doi: 10.1371/journal.pone.0018826 (PMC3080878; doi:10.1371/journal.pone.0018826)
Supplement: Dataset S2 — Tabs are provided for all T2/OncZ integration sites remaining in control samples and tumor samples after filtering the lists to remove sites that fall below two standard deviations above the mean. (XLS) [file pone.0018826.s002.xls]

## Sheet: all controls filtered
Sample	Gene	GeneFeature	Distance	Chr	Coord	ReadCount	Orient	Human Gene
1C ba:SB11	dlst	intron 13	within gene	chr17	48308716	4477	OPPOSITE	DLST
1C ba:SB11	ebf3	intron 13	within gene	chr12	41235179	3545	SAME	EBF3
1C ba:SB11	si:xx-bac7cse.2	intron 2	within gene	chr5	45471865	3156	OPPOSITE	CSHY1
1C ba:SB11	smg5	intron 21	within gene	chr16	43368391	3141	OPPOSITE	SMG5
1C ba:SB11	otud7b	3 prime	144.392 kb	chr16	43024439	3140	OPPOSITE	OTUD7B
1C ba:SB11	eif3ha	intron 2	within gene	chr16	44027495	2528	OPPOSITE	EIF3HA
1C ba:SB11	rdh12l	intron 1	within gene	chr24	32273244	2517	OPPOSITE	RDH12
1C ba:SB11	zgc:153503	5 prime	23.205 kb	chr24	34309655	2501	OPPOSITE	ABCD4
1C ba:SB11	zgc:175108	3 prime	1.366 kb	chr6	37517722	2446	OPPOSITE	FAM5C
1C ba:SB11	dlg3	intron 2	within gene	chr14	34433930	2346	OPPOSITE	DLG3
1C ba:SB11	efnb3b	intron 2	within gene	chr7	20768777	2235	OPPOSITE	EFNB3
1C ba:SB11	si:ch1073-186e1.1	intron 4	within gene	chr17	32235219	2003	OPPOSITE	GPHN
1C ba:SB11	lhx1b	5 prime	65.283 kb	chr5	57102882	2000	SAME	LHX1
1C ba:SB11	zgc:110234	3 prime	75.039 kb	chr18	46342204	1970	OPPOSITE	PRRG4
1C ba:SB11	etv1	3 prime	36.755 kb	chr15	33011990	1881	SAME	ETV1
1C ba:SB11	ms4a17a.4	3 prime	16.695 kb	chr4	69229902	1855	OPPOSITE	?
1C ba:SB11	zgc:171537	5 prime	16.594 kb	chr7	76677481	1839	OPPOSITE	~C1QL2
1C ba:SB11	im:7140576	intron 3	within gene	chr15	5577686	1816	SAME	PGM2L1
1C ba:SB11	apobl	5 prime	21.533 kb	chr20	30977481	1799	OPPOSITE	APOB
1C ba:SB11	zgc:175142	intron 15	within gene	chr21	42379031	1799	OPPOSITE	SSH2
1C ba:SB11	btbd11a	intron 9	within gene	chr4	11430379	1761	OPPOSITE	BTBD11
1C ba:SB11	kdm4b	intron 20	within gene	chr22	5646527	1699	SAME	KDM4B
1C ba:SB11	zgc:171765	3 prime	5.504 kb	chr21	22676283	1670	SAME	PPM1A
1C ba:SB11	si:dkey-22o20.1	5 prime	50.696 kb	chr18	37549201	1663	SAME	B3GAT1
1C ba:SB11	zgc:113380	intron 11	within gene	chr3	58489875	1576	SAME	MFSD11
1C ba:SB11	mtpn	3 prime	1.581 kb	chr4	774955	1533	SAME	MTPN
1C ba:SB11	zgc:152692	5 prime	105.687 kb	chr15	8449584	1511	SAME	GPR4
1C ba:SB11	chac2	3 prime	54.337 kb	chr12	28148663	1448	OPPOSITE	CHAC2
1C ba:SB11	si:ch211-234p6.13	3 prime	19.816 kb	chr24	36354283	1429	SAME	CRP
1C ba:SB11	gsk3b	exon 11	within gene	chr9	8964266	1420	SAME	GSK3B
1C ba:SB11	grid2	intron 2	within gene	chr8	29750777	1406	SAME	GRID2
1C ba:SB11	ric8b	intron 3	within gene	chr18	15280899	1400	SAME	RIC8B
1C ba:SB11	prlra	5 prime	117.297 kb	chr21	8845801	1389	SAME	PRLR
1C ba:SB11	rsrc2	3 prime	7.512 kb	chr5	69402679	1356	SAME	RSRC2
1C ba:SB11	mecr	5 prime	30.066 kb	chr16	3100901	1351	SAME	MECR
1C ba:SB11	cs	intron 1	within gene	chr23	33432535	1344	OPPOSITE	CS
1C ba:SB11	zgc:77655	3 prime	0.486 kb	chr20	15416881	1310	OPPOSITE	TMEM30A
1C ba:SB11	zgc:171482	3 prime	20.824 kb	chr4	26248693	1278	SAME	ZMAT4
1C ba:SB11	slc4a4a	3 prime	21.887 kb	chr5	48062622	1275	SAME	SLC4A4
1C ba:SB11	rpl5a	intron 6	within gene	chr2	10276685	1265	OPPOSITE	RPL5
1C ba:SB11	zgc:77312	3 prime	24.785 kb	chr16	8758826	1259	SAME	INO80E
1C ba:SB11	zgc:113377	3 prime	73.984 kb	chr17	46708291	1245	SAME	ZNF180
1C ba:SB11	cpb1	3 prime	28.401 kb	chr24	4701282	1241	OPPOSITE	CPB1
1C ba:SB11	zgc:73142	intron 4	within gene	chr21	42770824	1234	SAME	HMP19
1C ba:SB11	mfsd2ab	5 prime	21.869 kb	chr19	29800017	1217	OPPOSITE	MFSD2A
1C ba:SB11	zgc:162287	exon 1	within gene	chr20	3842920	1216	OPPOSITE	EXOC8
1C ba:SB11	lig4	3 prime	54.051 kb	chr1	24155872	1207	OPPOSITE	LIG4
1C ba:SB11	cx41.8	intron 2	within gene	chr1	47377361	1199	SAME	GJA5
1C ba:SB11	zgc:162606	intron 1	within gene	chr18	35376073	1195	OPPOSITE	ALX4
1C ba:SB11	cadm1a	intron 1	within gene	chr21	26314490	1191	OPPOSITE	CADM1
1C ba:SB11	zgc:153107	intron 1	within gene	chr19	38600543	1189	SAME	RABGGTA
1C ba:SB11	pias4	intron 1	within gene	chr22	21273414	1189	SAME	PIAS4
1C ba:SB11	rbbp5	intron 2	within gene	chr22	182435	1185	OPPOSITE	RBBP5
1C ba:SB11	zgc:123037	3 prime	8.069 kb	chr23	7667028	1167	OPPOSITE	XKR7
1C ba:SB11	lhx8a	3 prime	91.692 kb	chr2	10887252	1158	SAME	LHX8
1C ba:SB11	setdb1b	intron 12	within gene	chr16	20785711	1157	SAME	SETDB1
1C ba:SB11	nras	intron 1	within gene	chr8	10913315	1154	SAME	NRAS
1C ba:SB11	dlg1l	intron 3	within gene	chr2	3674396	1150	OPPOSITE	DLG1
1C ba:SB11	otud3	intron 3	within gene	chr23	36700099	1142	SAME	OTUD3
1C ba:SB11	si:dkey-18l1.1	intron 15	within gene	chr9	16426121	1135	SAME	KIAA0564
1C ba:SB11	rnf32	5 prime	44.952 kb	chr7	41287392	1117	SAME	RNF32
1C ba:SB11	slc1a4	intron 2	within gene	chr13	25195970	1093	OPPOSITE	SLC1A4
1C ba:SB11	rab32a	3 prime	38.167 kb	chr20	31782309	1084	SAME	RAB32
1C ba:SB11	olig3	3 prime	62.915 kb	chr13	1548054	1076	OPPOSITE	OLIG3
1C ba:SB11	zgc:113571	3 prime	5.842 kb	chr25	25296381	1070	SAME	TMEM86A
1C ba:SB11	tslpr	3 prime	55.943 kb	chr9	35102756	1068	OPPOSITE	CRLF2
1C ba:SB11	zgc:110083	5 prime	41.643 kb	chr8	53644201	1065	SAME	NADK
1C ba:SB11	zgc:152753	3 prime	98.982 kb	chr16	20246775	1060	SAME	GIMAP4
1C ba:SB11	zgc:101056	3 prime	56.848 kb	chr23	16591536	1058	SAME	COMMD7
1C ba:SB11	zgc:158689	intron 8	within gene	chr16	4345354	1053	SAME	BAIAP2
1C ba:SB11	nrxn2a	intron 3	within gene	chr21	30488375	1048	SAME	NRXN2
1C ba:SB11	si:ch211-107m8.2	intron 15	within gene	chr6	15254781	1043	SAME	INPP4A
1C ba:SB11	aes	intron 2	within gene	chr22	22869394	1042	OPPOSITE	AES
1C ba:SB11	si:ch211-276k2.1	3 prime	87.234 kb	chr22	37201346	1039	SAME	RTP3
1C ba:SB11	nlgn1	3 prime	34.270 kb	chr2	2852250	1019	OPPOSITE	NLGN1
1C ba:SB11	zgc:109889	3 prime	26.759 kb	chr7	23610909	1011	SAME	WASF3
1C ba:SB11	si:dkey-172o19.1	exon 1	within gene	chr22	21428996	997	SAME	LINGO2
1C ba:SB11	cad	intron 39	within gene	chr20	38683807	979	SAME	CAD
1C ba:SB11	mbnl2	intron 3	within gene	chr1	2501896	975	OPPOSITE	MBNL2
1C ba:SB11	accn4a	3 prime	82.236 kb	chr9	10859416	974	SAME	ACCN4
1C ba:SB11	hells	5 prime	61.415 kb	chr13	7815932	970	SAME	HELLS
1C ba:SB11	hmx3	5 prime	12.847 kb	chr17	19415902	967	OPPOSITE	HMX3
1C ba:SB11	zgc:113056	exon 8	within gene	chr12	32507329	956	SAME	TDRKH
1C ba:SB11	eif4g2b	5 prime	92.173 kb	chr18	16830292	948	SAME	EIF4G2
1C ba:SB11	otud5a	intron 1	within gene	chr8	8638631	934	OPPOSITE	OTUD5
1C ba:SB11	mir2197	5 prime	0.141 kb	chr1	40174382	933	OPPOSITE	?
1C ba:SB11	klf7	3 prime	165.065 kb	chr1	4770790	919	OPPOSITE	KLF7
1C ba:SB11	sox11a	5 prime	8.650 kb	chr17	33788087	911	SAME	SOX11
1C ba:SB11	si:dkeyp-50f7.2	intron 11	within gene	chr20	43665070	904	OPPOSITE	ZP2
1C ba:SB11	zgc:66447	intron 4	within gene	chr14	12530991	895	SAME	SLAIN2
1C ba:SB11	trabd	intron 7	within gene	chr18	14870555	879	OPPOSITE	TRABD
1C ba:SB11	raly	exon 9	within gene	chr6	53552413	875	SAME	RALY
1C ba:SB11	cbfb	intron 3	within gene	chr18	23380448	854	OPPOSITE	CBFB
1C ba:SB11	otud5b	3 prime	10.911 kb	chr11	25465998	844	OPPOSITE	OTUD5
1C ba:SB11	tmem167a	3 prime	17.476 kb	chr10	41062611	833	SAME	TMEM167A
1C ba:SB11	slc6a4a	3 prime	35.183 kb	chr15	29110547	828	OPPOSITE	SLC6A4
1C ba:SB11	LOC793439	intron 1	within gene	chr22	31511872	827	SAME	TP53BP2
1C ba:SB11	letm1	intron 6	within gene	chr13	13228909	819	OPPOSITE	LETM1
1C ba:SB11	slc8a2b	5 prime	265.946 kb	chr15	43257035	812	SAME	SLC8A2
1C ba:SB11	kcnip3l	5 prime	51.283 kb	chr8	44190336	807	OPPOSITE	KCNIP3
1C ba:SB11	rras2	intron 1	within gene	chr7	27961921	792	OPPOSITE	RRAS2
1C ba:SB11	zgc:158613	5 prime	32.662 kb	chr8	18237156	792	SAME	C1orf173
1C ba:SB11	grid2	intron 2	within gene	chr8	29879991	784	OPPOSITE	GRID2
1C ba:SB11	cib2	intron 3	within gene	chr25	26686156	780	SAME	CIB2
1C ba:SB11	sh3pxd2a	intron 5	within gene	chr1	48003746	779	SAME	SH3PXD2A
1C ba:SB11	zplxdc2	3 prime	33.619 kb	chr7	43634979	775	SAME	PLXDC2
1C ba:SB11	zgc:136894	3 prime	23.556 kb	chr16	12769389	774	SAME	TRIM39
1C ba:SB11	kbtbd10b	5 prime	84.836 kb	chr6	4068289	764	SAME	KBTBD10
1C ba:SB11	si:dkey-204g5.2	intron 1	within gene	chr9	41295162	764	OPPOSITE	ADAT3
1C ba:SB11	camk2g1	3 prime	179.038 kb	chr12	34579747	762	OPPOSITE	CAMK2G
1C ba:SB11	zgc:158220	intron 2	within gene	chr3	9873273	757	OPPOSITE	SPSB3
1C ba:SB11	nxph1	3 prime	79.347 kb	chr19	37246310	751	SAME	NXPH1
1C ba:SB11	vac14	3 prime	31.158 kb	chr25	33536661	743	SAME	VAC14
1C ba:SB11	zgc:175287	3 prime	31.381 kb	chr23	41843687	730	OPPOSITE	TEC
1C ba:SB11	gnrhr4	intron 2	within gene	chr18	24540696	717	SAME	GNRHR
1C ba:SB11	samm50l	intron 3	within gene	chr4	8535713	705	SAME	SAMM50
1C ba:SB11	si:ch1073-186e1.1	intron 2	within gene	chr17	32223038	705	OPPOSITE	GPHN
1C ba:SB11	git2b	intron 18	within gene	chr10	38523559	694	SAME	GIT2
1C ba:SB11	zgc:171586	5 prime	92.772 kb	chr22	3493157	691	SAME	GPR55
1C ba:SB11	klc1	intron 4	within gene	chr13	50459844	688	OPPOSITE	KLC1
2C ba:SB11	zgc:111974	3 prime	9.770 kb	chr20	6523126	5581	SAME	BLOC1S2
2C ba:SB11	farsb	5 prime	49.105 kb	chr15	42643471	4790	OPPOSITE	FARSB
2C ba:SB11	zgc:113006	5 prime	6.799 kb	chr3	30243760	4149	SAME	AOC2
2C ba:SB11	snrk	intron 2	within gene	chr16	6893892	2958	OPPOSITE	SNRK
2C ba:SB11	oep	exon 7	within gene	chr10	1953950	2928	SAME	TDGF1
2C ba:SB11	zgc:77784	5 prime	58.824 kb	chr15	19295529	2804	SAME	ROBO2
2C ba:SB11	zorba	3 prime	108.351 kb	chr7	48786111	2770	SAME	CPEB1
2C ba:SB11	igf1rb	intron 1	within gene	chr7	12715674	2638	SAME	IGF1R
2C ba:SB11	dlg3	5 prime	81.310 kb	chr14	34523651	2622	SAME	DLG3
2C ba:SB11	cyp2u1	exon 4	within gene	chr1	49896024	2604	OPPOSITE	CYP2U1
2C ba:SB11	ggnbp2	intron 11	within gene	chr5	2634784	2528	OPPOSITE	GGNBP2
2C ba:SB11	zgc:172290	3 prime	10.956 kb	chr7	8682680	2496	SAME	~CNN1
2C ba:SB11	si:dkey-235k4.1	5 prime	24.844 kb	chr7	60808230	2381	OPPOSITE	SDCBP
2C ba:SB11	nr2f5	intron 1	within gene	chr16	45513068	2328	SAME	NR2F2
2C ba:SB11	znf703	5 prime	0.737 kb	chr5	22363922	2299	SAME	ZNF703
2C ba:SB11	ndrg1l	5 prime	20.915 kb	chr16	30286676	2298	OPPOSITE	NDRG1
2C ba:SB11	gphn2	intron 2	within gene	chr11	612237	2267	SAME	GPHN
2C ba:SB11	si:ch211-210h11.10	5 prime	21.552 kb	chr19	7247719	2247	OPPOSITE	LIX1L
2C ba:SB11	pafah1b1a	intron 2	within gene	chr15	25533737	2214	SAME	PAFAH1B1
2C ba:SB11	zgc:63565	intron 1	within gene	chr16	46813967	2132	SAME	RAB11A
2C ba:SB11	si:dkey-53p21.1	5 prime	5.325 kb	chr16	26450984	2093	OPPOSITE	STEAP4
2C ba:SB11	si:ch211-235e18.3	5 prime	38.368 kb	chr9	7737753	2060	SAME	SIK1
2C ba:SB11	nkx2.3	5 prime	5.309 kb	chr13	40741448	2051	OPPOSITE	NKX2-3
2C ba:SB11	st6galnac3	intron 2	within gene	chr2	8685242	2000	OPPOSITE	ST6GALNAC3
2C ba:SB11	sbf1	intron 13	within gene	chr4	9612867	1958	SAME	SBF1
2C ba:SB11	glipr2l	intron 4	within gene	chr16	26317572	1949	SAME	GLIPR2
2C ba:SB11	zgc:162885	3 prime	10.997 kb	chr4	858293	1916	OPPOSITE	XRCC6BP1
2C ba:SB11	btf3l4	3 prime	31.867 kb	chr11	10087156	1850	SAME	BTF3L4
2C ba:SB11	dhx15	intron 5	within gene	chr7	75636958	1847	OPPOSITE	DHX15
2C ba:SB11	bcas3	intron 22	within gene	chr15	27654456	1779	OPPOSITE	BCAS3
2C ba:SB11	pbx2	5 prime	26.984 kb	chr16	46677109	1778	OPPOSITE	PBX2
2C ba:SB11	sin3b	5 prime	48.292 kb	chr8	14450640	1753	SAME	SIN3B
2C ba:SB11	brd3a	3 prime	13.743 kb	chr21	19118733	1749	SAME	BRD3
2C ba:SB11	ghra	5 prime	24.301 kb	chr8	32386815	1693	SAME	GHR
2C ba:SB11	spsb4b	5 prime	26.222 kb	chr15	42050140	1678	SAME	SPSB4
2C ba:SB11	cd2apl	3 prime	37.931 kb	chr20	35915678	1669	SAME	CD2AP
2C ba:SB11	a2bp1l	3 prime	32.620 kb	chr16	30692755	1644	SAME	RBFOX1
2C ba:SB11	zgc:171680	5 prime	42.397 kb	chr16	15966045	1621	SAME	ZYX
2C ba:SB11	si:rp71-1g18.11	5 prime	2.485 kb	chr2	36143873	1594	SAME	~C1QL2
2C ba:SB11	zhx2	exon 3	within gene	chr16	24160486	1594	SAME	ZHX2
2C ba:SB11	pcdh8	3 prime	92.312 kb	chr9	52182120	1584	SAME	PCDH8
2C ba:SB11	hk2	intron 5	within gene	chr5	15023847	1564	SAME	HK2
2C ba:SB11	pkm2b	3 prime	50.503 kb	chr25	30545010	1509	SAME	PKM2
2C ba:SB11	zgc:173703	3 prime	59.710 kb	chr4	52030838	1508	OPPOSITE	ZNF569
2C ba:SB11	b3galt2	5 prime	65.983 kb	chr22	24906380	1501	SAME	B3GALT2
2C ba:SB11	fmr1	5 prime	116.267 kb	chr14	21348782	1494	OPPOSITE	FMR1
2C ba:SB11	si:rp71-1g18.10	intron 3	within gene	chr2	36113743	1493	OPPOSITE	C1QTNF3
2C ba:SB11	si:ch73-38p6.1	3 prime	10.606 kb	chr2	26245127	1482	OPPOSITE	ZSWIM5
2C ba:SB11	rbms3	intron 6	within gene	chr16	38554883	1429	OPPOSITE	RBMS3
2C ba:SB11	zgc:85787	intron 4	within gene	chr8	40768141	1424	SAME	KDM2B
2C ba:SB11	bcas3	intron 22	within gene	chr15	27770265	1421	OPPOSITE	BCAS3
2C ba:SB11	lrrc50	5 prime	53.326 kb	chr7	29210136	1401	OPPOSITE	LRRC50
2C ba:SB11	vip	5 prime	37.363 kb	chr13	47046137	1389	OPPOSITE	VIP
2C ba:SB11	clybl	intron 1	within gene	chr9	31606300	1359	OPPOSITE	CLYBL
2C ba:SB11	oep	5 prime	95.018 kb	chr10	1859417	1357	OPPOSITE	TDGF1
2C ba:SB11	pbx2	5 prime	27.015 kb	chr16	46677078	1357	OPPOSITE	PBX2
2C ba:SB11	zgc:165627	intron 8	within gene	chr3	54526667	1356	OPPOSITE	CCDC46
2C ba:SB11	zgc:113443	5 prime	31.054 kb	chr5	73032343	1355	SAME	~ZN271
2C ba:SB11	hemk1	intron 7	within gene	chr6	45162077	1354	SAME	HEMK1
2C ba:SB11	scamp2	3 prime	65.442 kb	chr25	5048080	1338	SAME	SCAMP2
2C ba:SB11	zgc:113100	exon 4	within gene	chr12	6369345	1333	SAME	~ZNF569
2C ba:SB11	LOC798589	3 prime	1.074 kb	chr16	9989830	1329	SAME	?
2C ba:SB11	ppial	intron 1	within gene	chr10	42762042	1313	SAME	PPIA
2C ba:SB11	zgc:85924	3 prime	7.561 kb	chr4	67019282	1299	OPPOSITE	SLCO1C1
2C ba:SB11	tmem2	3 prime	45.143 kb	chr5	23830610	1295	OPPOSITE	TMEM2
2C ba:SB11	galcb	5 prime	66.029 kb	chr17	17544533	1292	SAME	GALC
2C ba:SB11	bmper	exon 1	within gene	chr16	6222573	1288	OPPOSITE	BMPER
2C ba:SB11	rundc3b	5 prime	50.147 kb	chr16	42702655	1280	OPPOSITE	RUNDC3B
2C ba:SB11	alkbh6	5 prime	12.122 kb	chr5	35341794	1275	SAME	ALKBH6
2C ba:SB11	si:ch211-113p18.5	3 prime	0.117 kb	chr15	12121149	1265	SAME	~TMEM160
2C ba:SB11	tfb2m	3 prime	32.931 kb	chr17	10250215	1263	OPPOSITE	TFB2M
2C ba:SB11	bty	intron 6	within gene	chr19	3860947	1263	OPPOSITE	TRIM39
2C ba:SB11	zgc:153505	intron 5	within gene	chr24	31358761	1250	SAME	DPYD
2C ba:SB11	zgc:165594	3 prime	78.880 kb	chr23	42909345	1248	SAME	MUL1
2C ba:SB11	scpp1	3 prime	50.764 kb	chr1	35458963	1244	OPPOSITE	?
2C ba:SB11	zgc:136336	5 prime	5.842 kb	chr2	51930457	1244	OPPOSITE	TLE1
2C ba:SB11	zgc:173714	3 prime	5.531 kb	chr4	27328010	1225	SAME	~ZFN568
2C ba:SB11	zgc:73111	3 prime	81.443 kb	chr11	31046726	1223	OPPOSITE	C19orf56
2C ba:SB11	zgc:92024	intron 2	within gene	chr6	16479153	1215	SAME	NCK2
2C ba:SB11	zgc:162165	exon 7	within gene	chr17	13435753	1215	OPPOSITE	RRAGD
2C ba:SB11	fpgs	5 prime	35.098 kb	chr21	5725490	1215	SAME	FPGS
2C ba:SB11	cnot8	5 prime	48.957 kb	chr21	38760718	1211	OPPOSITE	CNOT8
2C ba:SB11	nr5a1a	intron 3	within gene	chr8	55020745	1203	OPPOSITE	NR5A1
2C ba:SB11	rbb4	3 prime	11.123 kb	chr19	29934029	1202	OPPOSITE	ERBB4
2C ba:SB11	si:ch211-214c7.5	5 prime	3.457 kb	chr1	43281464	1201	SAME	C19orf67
2C ba:SB11	zgc:91999	3 prime	75.803 kb	chr24	37602690	1183	SAME	PACSIN3
2C ba:SB11	zgc:103639	3 prime	48.035 kb	chr22	30813460	1158	OPPOSITE	MYLPF
2C ba:SB11	vps72	intron 1	within gene	chr19	374011	1144	SAME	VPS72
2C ba:SB11	tsc22d2	intron 1	within gene	chr22	36784859	1140	SAME	TSC22D2
2C ba:SB11	cdc34b	3 prime	6.700 kb	chr2	46554708	1136	SAME	CDC34
2C ba:SB11	pex7	intron 7	within gene	chr20	39704646	1127	SAME	PEX7
2C ba:SB11	ctcf	3 prime	5.841 kb	chr18	22657707	1126	OPPOSITE	CTCF
2C ba:SB11	eif3ha	3 prime	256.075 kb	chr16	43878095	1123	OPPOSITE	EIF3H
2C ba:SB11	fbxw11a	3 prime	73.000 kb	chr14	2159007	1118	OPPOSITE	FBXW11
2C ba:SB11	six7	5 prime	18.573 kb	chr7	7477862	1117	SAME	SIX6
2C ba:SB11	efna3b	3 prime	53.006 kb	chr16	21761529	1114	SAME	EFNA3
2C ba:SB11	heatr5a	intron 9	within gene	chr17	26303907	1110	SAME	HEATR5A
2C ba:SB11	fam50a	3 prime	9.095 kb	chr23	33558426	1095	OPPOSITE	FAM50A
2C ba:SB11	eif3eb	intron 7	within gene	chr19	21472391	1083	SAME	EIF3E
2C ba:SB11	thrb	exon 1	within gene	chr19	18001863	1081	SAME	THRB
2C ba:SB11	antxr2a	3 prime	89.874 kb	chr5	38120869	1079	OPPOSITE	ANTXR2
2C ba:SB11	zgc:136870	5 prime	28.573 kb	chr2	39036766	1078	OPPOSITE	GIMAP4
2C ba:SB11	zgc:158564	5 prime	31.423 kb	chr7	39975110	1077	OPPOSITE	KIAA0232
2C ba:SB11	ahcy	intron 3	within gene	chr6	53465620	1064	OPPOSITE	AHCY
2C ba:SB11	spata18	3 prime	56.071 kb	chr20	22402709	1062	SAME	SPATA18
2C ba:SB11	il13ra2	5 prime	64.655 kb	chr5	34809622	1055	OPPOSITE	IL13RA2
2C ba:SB11	si:ch211-39f22.2	intron 1	within gene	chr13	18167138	1051	SAME	KCNMA1
2C ba:SB11	zgc:153043	5 prime	63.069 kb	chr7	59416870	1038	SAME	SENP8
2C ba:SB11	ankrd10a	5 prime	53.264 kb	chr1	24368743	1031	SAME	ANKRD10
2C ba:SB11	nr2f5	intron 1	within gene	chr16	45513119	1031	SAME	NR2F2
2C ba:SB11	gfpt2	3 prime	68.204 kb	chr21	34841787	1025	OPPOSITE	GFPT2
2C ba:SB11	fzd9	5 prime	4.014 kb	chr18	40938031	1015	OPPOSITE	FZD9
2C ba:SB11	plxnb2a	5 prime	14.463 kb	chr4	14311694	1012	OPPOSITE	PLXNB2
2C ba:SB11	dock1	intron 18	within gene	chr12	42946190	1011	SAME	DOCK1
2C ba:SB11	mfsd2ab	5 prime	21.869 kb	chr19	29800017	1002	OPPOSITE	MFSD2A
2C ba:SB11	cadm2b	intron 3	within gene	chr15	11769837	1000	OPPOSITE	CADM2
2C ba:SB11	zgc:55683	5 prime	41.667 kb	chr17	38737907	998	SAME	C14orf129
2C ba:SB11	zgc:113274	3 prime	38.625 kb	chr10	5401977	997	OPPOSITE	?
2C ba:SB11	tbx20	intron 6	within gene	chr16	41944281	995	OPPOSITE	TBX20
2C ba:SB11	fdps	5 prime	22.049 kb	chr16	12719203	990	OPPOSITE	FDPS
2C ba:SB11	zgc:162928	intron 3	within gene	chr24	18867264	989	SAME	C8orf34
2C ba:SB11	LOC797092	3 prime	21.107 kb	chr2	46938069	984	SAME	MRC1
2C ba:SB11	stc2	5 prime	35.971 kb	chr14	25545022	982	OPPOSITE	STC2
2C ba:SB11	gng2	intron 2	within gene	chr13	12064913	979	SAME	GNG2
2C ba:SB11	ddi2	exon 10	within gene	chr6	44134525	978	OPPOSITE	DDI2
2C ba:SB11	prp19	intron 12	within gene	chr14	14989368	977	OPPOSITE	PRPF19
2C ba:SB11	zgc:158687	exon 7	within gene	chr3	36232696	976	OPPOSITE	TMEM98
2C ba:SB11	slc25a32b	3 prime	43.958 kb	chr16	46217643	976	SAME	SLC25A32
2C ba:SB11	mbd3a	3 prime	28.990 kb	chr2	56684316	971	OPPOSITE	MBD3
2C ba:SB11	eif3ea	5 prime	99.790 kb	chr16	37261461	969	OPPOSITE	EIF3E
2C ba:SB11	cacng1	3 prime	62.639 kb	chr6	23247257	964	SAME	CACNG1
2C ba:SB11	zgc:153222	3 prime	5.241 kb	chr2	2691069	961	OPPOSITE	SNAP47
2C ba:SB11	rif1	3 prime	46.852 kb	chr9	22202769	958	OPPOSITE	RIF1
2C ba:SB11	rmi1	3 prime	50.212 kb	chr8	51021143	957	OPPOSITE	RMI1
2C ba:SB11	zgc:136652	3 prime	46.695 kb	chr1	20028181	952	OPPOSITE	UGT8
2C ba:SB11	cited3	5 prime	26.612 kb	chr21	11732516	949	OPPOSITE	CITED2
2C ba:SB11	ola1	3 prime	21.007 kb	chr6	11690154	941	SAME	OLA1
2C ba:SB11	zgc:154141	3 prime	31.183 kb	chr11	14884525	938	SAME	FAM19A4
2C ba:SB11	si:dkey-33c12.4	intron 6	within gene	chr13	8995402	938	SAME	PKIA
2C ba:SB11	zgc:153663	5 prime	119.000 kb	chr9	13235042	932	SAME	ABI2
2C ba:SB11	eif3ha	3 prime	221.817 kb	chr16	43912353	931	OPPOSITE	EIF3H
2C ba:SB11	zgc:162976	3 prime	90.118 kb	chr22	30342340	931	SAME	HEXM1
2C ba:SB11	nkain4	intron 3	within gene	chr23	13966279	931	SAME	NKAIN4
2C ba:SB11	zgc:92481	3 prime	23.008 kb	chr25	320984	927	OPPOSITE	VWA5A
2C ba:SB11	zgc:86850	5 prime	29.689 kb	chr16	25531094	917	SAME	INO80C
2C ba:SB11	maf	5 prime	25.719 kb	chr18	30047427	897	SAME	MAF
2C ba:SB11	ikzf5	3 prime	3.877 kb	chr17	19436100	894	SAME	IKZF5
2C ba:SB11	ola1	3 prime	30.114 kb	chr6	11681047	890	SAME	OLA1
2C ba:SB11	si:ch211-117c19.3	5 prime	22.257 kb	chr5	48454645	884	SAME	PTAR1
2C ba:SB11	zgc:65960	3 prime	318.896 kb	chr13	35172132	879	OPPOSITE	MACROD2
2C ba:SB11	si:dkeyp-84g1.1	3 prime	82.606 kb	chr18	24307804	878	SAME	PEX11A
2C ba:SB11	zgc:153347	intron 1	within gene	chr7	7209816	868	SAME	INO80B
2C ba:SB11	zgc:175286	intron 6	within gene	chr4	71433838	863	SAME	SLCO1C1
2C ba:SB11	fmo5	5 prime	3.828 kb	chr20	13812933	862	SAME	FMO5
2C ba:SB11	zgc:112340	5 prime	51.509 kb	chr21	44326516	856	OPPOSITE	NDUFA2
2C ba:SB11	cenpa	5 prime	30.719 kb	chr8	7225434	849	OPPOSITE	CENPA
2C ba:SB11	fxyd6	3 prime	61.078 kb	chr15	9499753	843	OPPOSITE	FXYD6
2C ba:SB11	si:ch211-51e12.4	intron 1	within gene	chr4	1755627	839	SAME	TMEM181
2C ba:SB11	zgc:153254	5 prime	74.186 kb	chr2	31120574	838	OPPOSITE	RNF220
2C ba:SB11	smyhc2	intron 6	within gene	chr24	39064992	838	SAME	MYH7
2C ba:SB11	zgc:55572	3 prime	18.782 kb	chr8	26354514	836	OPPOSITE	STK38
2C ba:SB11	tcf25	intron 12	within gene	chr18	30398908	834	SAME	TCF25
2C ba:SB11	nrxn2a	intron 19	within gene	chr21	30015309	832	OPPOSITE	NRXN2
2C ba:SB11	zgc:194210	3 prime	96.465 kb	chr16	30128738	830	OPPOSITE	?
2C ba:SB11	smg5	5 prime	74.658 kb	chr16	43481109	818	SAME	SMG5
2C ba:SB11	gnrh3	3 prime	5.517 kb	chr17	16449523	817	OPPOSITE	GNRH2
2C ba:SB11	tbx20	5 prime	72.817 kb	chr16	42024172	816	SAME	TBX20
2C ba:SB11	morf4l1	3 prime	83.584 kb	chr18	20487106	814	OPPOSITE	MORF4L1
2C ba:SB11	zgc:112232	intron 2	within gene	chr18	21784791	814	SAME	NECAB2
2C ba:SB11	zgc:162287	3 prime	24.547 kb	chr20	3819364	812	SAME	EXO8C
2C ba:SB11	crb1	intron 5	within gene	chr22	25812424	809	OPPOSITE	CRB1
2C ba:SB11	zgc:73264	3 prime	7.077 kb	chr16	48854676	802	OPPOSITE	PDCL
2C ba:SB11	si:dkey-24f17.5	3 prime	88.726 kb	chr8	21863932	797	OPPOSITE	FHAD1
2C ba:SB11	LOC565419	3 prime	10.342 kb	chr7	33424836	792	OPPOSITE	KCNC1
2C ba:SB11	plek	3 prime	15.442 kb	chr13	1129722	790	OPPOSITE	PLEK
2C ba:SB11	zgc:162212	3 prime	46.048 kb	chr21	11350872	789	SAME	FAM176B
2C ba:SB11	crhbp	3 prime	14.172 kb	chr21	6760951	784	SAME	CRHBP
2C ba:SB11	btbd7	5 prime	8.328 kb	chr20	26802207	783	OPPOSITE	BTBD7
2C ba:SB11	vwc2l	3 prime	48.643 kb	chr9	40922644	781	OPPOSITE	VWC2L
2C ba:SB11	slc38a4	exon 4	within gene	chr4	2041989	778	OPPOSITE	SLC38A4
2C ba:SB11	nrxn2a	intron 18	within gene	chr21	30146364	777	SAME	NRXN2
2C ba:SB11	fcer1gl	3 prime	12.618 kb	chr2	57149296	776	SAME	FCER1G
2C ba:SB11	camsap1b	5 prime	14.166 kb	chr5	67389747	776	OPPOSITE	CAMSAP1
2C ba:SB11	zgc:65979	3 prime	90.278 kb	chr9	11734046	771	SAME	NUP35
2C ba:SB11	zgc:158626	5 prime	13.362 kb	chr25	28864481	766	OPPOSITE	HYAL4
2C ba:SB11	dnajc15	3 prime	18.701 kb	chr9	17589903	755	OPPOSITE	DNAJC15
2C ba:SB11	LOC572950	5 prime	75.732 kb	chr16	18800699	753	OPPOSITE	JAZF1
2C ba:SB11	st3gal3l	5 prime	20.439 kb	chr2	14482416	751	OPPOSITE	ST3GAL3
2C ba:SB11	mc5ra	5 prime	2.662 kb	chr19	11833875	744	OPPOSITE	MC5R
2C ba:SB11	rcor2	exon 6	within gene	chr7	25049853	742	SAME	RCOR2
2C ba:SB11	im:7138264	5 prime	11.530 kb	chr12	20856784	736	SAME	SRCAP
2C ba:SB11	zgc:123304	intron 2	within gene	chr2	43442747	731	SAME	TMEM55B
2C ba:SB11	si:busm1-160c18.3	3 prime	43.426 kb	chr3	56570467	731	OPPOSITE	HLA-DRB1
3C ba:SB11	ddx52	3 prime	28.731 kb	chr21	40742369	4734	OPPOSITE	ddx52
3C ba:SB11	zgc:63495	intron 6	within gene	chr21	45512259	4462	SAME	STK10
3C ba:SB11	cox7c	5 prime	36.441 kb	chr5	64797541	4217	SAME	cox7c
3C ba:SB11	si:dkey-98p3.1	3 prime	30.746 kb	chr6	30989539	4203	SAME	ZBTB11
3C ba:SB11	slc37a2	3 prime	64.027 kb	chr5	59881980	4062	SAME	slc37a2
3C ba:SB11	si:dkey-3n7.3	intron 6	within gene	chr4	4441855	3819	OPPOSITE	ASB15
3C ba:SB11	tbc1d23	5 prime	1.504 kb	chr6	30710994	3514	OPPOSITE	tbc1d23
3C ba:SB11	inadl	intron 28	within gene	chr22	16762149	3463	SAME	inadl
3C ba:SB11	zgc:123248	5 prime	42.320 kb	chr8	35350156	3388	SAME	INPP5A
3C ba:SB11	zgc:55843	5 prime	17.782 kb	chr19	17522128	3334	SAME	ZDHHC18
3C ba:SB11	git2b	3 prime	65.997 kb	chr10	38599122	2966	OPPOSITE	git2b
3C ba:SB11	ube2q2	5 prime	73.341 kb	chr25	30964674	2945	OPPOSITE	ube2q2
3C ba:SB11	kctd5	3 prime	86.931 kb	chr3	42247337	2753	SAME	kctd5
3C ba:SB11	zgc:92437	5 prime	48.484 kb	chr2	13193304	2688	SAME	UBXN7
3C ba:SB11	igf2a	3 prime	45.223 kb	chr7	49564949	2543	OPPOSITE	igf2a
3C ba:SB11	hells	exon 11	within gene	chr13	7867775	2463	OPPOSITE	hells
3C ba:SB11	si:dkey-105e17.1	5 prime	31.574 kb	chr18	48735773	2452	SAME	C15orf59
3C ba:SB11	snx9l	5 prime	1.923 kb	chr20	43009012	2405	SAME	snx9l
3C ba:SB11	cbln4	3 prime	23.560 kb	chr23	36150774	2333	OPPOSITE	cbln4
3C ba:SB11	cnr2	3 prime	3.150 kb	chr16	32016917	2302	SAME	cnr2
3C ba:SB11	esr2a	3 prime	53.087 kb	chr20	20884248	2221	OPPOSITE	esr2a
3C ba:SB11	scarb2	3 prime	39.714 kb	chr5	59346910	2178	OPPOSITE	scarb2
3C ba:SB11	si:ch211-106n13.3	5 prime	19.610 kb	chr2	50827635	2007	OPPOSITE	COL21A1
3C ba:SB11	bat5l	intron 6	within gene	chr16	9019019	2005	OPPOSITE	bat5l
3C ba:SB11	ptenb	intron 2	within gene	chr12	16075772	1998	SAME	ptenb
3C ba:SB11	zgc:123296	5 prime	96.023 kb	chr3	7666267	1989	OPPOSITE	MMD
3C ba:SB11	rnpep	intron 2	within gene	chr11	24542221	1940	SAME	rnpep
3C ba:SB11	stmn1b	3 prime	12.141 kb	chr16	33832789	1940	OPPOSITE	stmn1b
3C ba:SB11	cant1b	3 prime	31.769 kb	chr11	43777722	1914	SAME	cant1b
3C ba:SB11	dync1i2a	intron 7	within gene	chr9	2897568	1906	OPPOSITE	dync1i2a
3C ba:SB11	ccbe1	intron 2	within gene	chr12	2187130	1859	OPPOSITE	ccbe1
3C ba:SB11	fstl4	5 prime	16.324 kb	chr21	45661313	1826	OPPOSITE	fstl4
3C ba:SB11	zgc:162318	3 prime	563.037 kb	chr24	35034377	1820	SAME	WDR90
3C ba:SB11	cyp27c1	3 prime	36.957 kb	chr6	10483929	1791	OPPOSITE	cyp27c1
3C ba:SB11	tbx16	5 prime	49.047 kb	chr8	52747021	1763	OPPOSITE	tbx16
3C ba:SB11	inhbb	3 prime	87.617 kb	chr9	37695333	1758	SAME	inhbb
3C ba:SB11	zgc:165522	intron 7	within gene	chr16	2218675	1757	OPPOSITE	LARS2
3C ba:SB11	mir2198	5 prime	6.871 kb	chr2	34791586	1741	SAME	mir2198
3C ba:SB11	si:ch211-266a5.1	3 prime	14.336 kb	chr4	13237210	1739	OPPOSITE	CCDC87
3C ba:SB11	gfra1a	3 prime	80.505 kb	chr13	17069305	1716	SAME	gfra1a
3C ba:SB11	snrpc	3 prime	13.227 kb	chr6	57833853	1713	OPPOSITE	snrpc
3C ba:SB11	limch1	intron 8	within gene	chr14	18966362	1709	OPPOSITE	limch1
3C ba:SB11	clstn1	5 prime	26.333 kb	chr23	29149048	1699	OPPOSITE	clstn1
3C ba:SB11	zgc:152692	3 prime	13.181 kb	chr15	8568452	1623	SAME	GPR132
3C ba:SB11	gsc	3 prime	81.794 kb	chr17	17397934	1614	OPPOSITE	gsc
3C ba:SB11	palm	intron 5	within gene	chr11	13293780	1613	SAME	palm
3C ba:SB11	fam199x	3 prime	50.502 kb	chr14	10792685	1608	OPPOSITE	fam199x
3C ba:SB11	zgc:171901	intron 2	within gene	chr15	877513	1601	SAME	?
3C ba:SB11	slc25a32b	3 prime	20.490 kb	chr16	46194175	1598	SAME	slc25a32b
3C ba:SB11	zgc:153957	exon 9	within gene	chr1	21478440	1569	SAME	KDM4C
3C ba:SB11	mc5ra	5 prime	56.032 kb	chr19	11887245	1552	SAME	mc5ra
3C ba:SB11	zgc:165523	3 prime	38.692 kb	chr21	7082052	1550	SAME	F2RL1
3C ba:SB11	vtg7	5 prime	4.489 kb	chr22	26114443	1549	SAME	vtg7
3C ba:SB11	casp2	3 prime	43.078 kb	chr16	16104286	1546	OPPOSITE	casp2
3C ba:SB11	zgc:100908	5 prime	52.259 kb	chr16	4424274	1540	SAME	NDUFA3
3C ba:SB11	ywhai	intron 2	within gene	chr19	11223772	1520	OPPOSITE	ywhai
3C ba:SB11	nfkb2	5 prime	18.139 kb	chr13	23395071	1513	SAME	nfkb2
3C ba:SB11	si:dkey-190l1.2	intron 2	within gene	chr19	33736614	1506	OPPOSITE	GABBR2
3C ba:SB11	efna3b	3 prime	37.865 kb	chr16	21746388	1505	SAME	efna3b
3C ba:SB11	gphb5	3 prime	26.005 kb	chr13	37588393	1464	OPPOSITE	gphb5
3C ba:SB11	mettl6	3 prime	47.614 kb	chr16	39204595	1449	OPPOSITE	mettl6
3C ba:SB11	adck1	intron 3	within gene	chr17	15328776	1424	OPPOSITE	adck1
3C ba:SB11	klhl38	3 prime	3.674 kb	chr19	32235041	1418	SAME	klhl38
3C ba:SB11	phc2	intron 10	within gene	chr23	21563659	1415	OPPOSITE	phc2
3C ba:SB11	stx17	intron 6	within gene	chr16	26093424	1404	OPPOSITE	stx17
3C ba:SB11	adora2b	5 prime	7.655 kb	chr5	64005204	1398	OPPOSITE	adora2b
3C ba:SB11	rab18a	5 prime	111.534 kb	chr12	26803529	1397	SAME	rab18a
3C ba:SB11	mrpl12	3 prime	56.340 kb	chr3	48400101	1382	SAME	mrpl12
3C ba:SB11	scpp1	3 prime	1.902 kb	chr1	35410101	1366	OPPOSITE	scpp1
3C ba:SB11	fgf16	5 prime	84.152 kb	chr14	11318312	1364	OPPOSITE	fgf16
3C ba:SB11	zgc:63577	intron 1	within gene	chr3	9948573	1363	OPPOSITE	AC024575.2
3C ba:SB11	letm1	intron 10	within gene	chr13	13239668	1329	SAME	letm1
3C ba:SB11	zgc:114109	3 prime	63.067 kb	chr3	33851432	1325	OPPOSITE	NDE1
3C ba:SB11	zgc:158399	5 prime	21.620 kb	chr8	47837455	1322	SAME	UBAP2
3C ba:SB11	tnfaip8l2b	5 prime	96.206 kb	chr16	29015247	1307	SAME	tnfaip8l2b
3C ba:SB11	zgc:109926	5 prime	56.683 kb	chr23	23912287	1306	OPPOSITE	C1orf144
3C ba:SB11	zgc:162485	5 prime	187.751 kb	chr8	41717827	1295	SAME	GPAT2
3C ba:SB11	LOC557722	intron 13	within gene	chr7	49329479	1287	SAME	TRPM5
3C ba:SB11	rtn4ip1	exon 1	within gene	chr17	23431521	1278	SAME	rtn4ip1
3C ba:SB11	zgc:158703	3 prime	73.899 kb	chr2	32625701	1271	OPPOSITE	ASTN1
3C ba:SB11	npm2	5 prime	57.113 kb	chr10	42286678	1269	SAME	npm2
3C ba:SB11	dkk1b	3 prime	44.407 kb	chr12	6073633	1262	SAME	dkk1b
3C ba:SB11	noc2l	intron 15	within gene	chr23	22637082	1252	SAME	noc2l
3C ba:SB11	dnmt7	5 prime	75.490 kb	chr8	24072472	1246	SAME	dnmt7
3C ba:SB11	zgc:73220	5 prime	18.285 kb	chr15	21143564	1244	OPPOSITE	TBCEL
3C ba:SB11	zgc:153845	5 prime	44.462 kb	chr24	36832223	1238	OPPOSITE	RASL10A or B
3C ba:SB11	inpp4a	intron 1	within gene	chr9	6448992	1229	SAME	inpp4a
3C ba:SB11	zgc:154079	5 prime	55.213 kb	chr11	27997087	1219	SAME	ECE1
3C ba:SB11	tmed1a	intron 3	within gene	chr3	47003782	1214	SAME	tmed1a
3C ba:SB11	plxna3	intron 5	within gene	chr8	9184121	1205	SAME	plxna3
3C ba:SB11	cav2	5 prime	21.411 kb	chr25	19074375	1199	SAME	cav2
3C ba:SB11	zgc:162213	3 prime	17.849 kb	chr9	44463587	1194	SAME	CERKL
3C ba:SB11	zgc:194563	3 prime	40.988 kb	chr7	34257470	1183	SAME	SKOR1
3C ba:SB11	si:ch211-235e18.3	5 prime	38.368 kb	chr9	7737753	1178	SAME	SIK1
3C ba:SB11	setmar	3 prime	71.335 kb	chr11	35988635	1176	OPPOSITE	setmar
3C ba:SB11	zgc:174908	5 prime	11.073 kb	chr16	25477167	1169	OPPOSITE	PDP1
3C ba:SB11	zgc:92416	5 prime	3.870 kb	chr2	23379707	1165	OPPOSITE	AADACL1
3C ba:SB11	mettl5	5 prime	24.410 kb	chr9	50510499	1162	OPPOSITE	mettl5
3C ba:SB11	zgc:158260	5 prime	32.027 kb	chr5	48203472	1151	OPPOSITE	FAM47E or C
3C ba:SB11	gpd1l	5 prime	94.517 kb	chr16	38174476	1150	SAME	gpd1l
3C ba:SB11	zgc:158309	intron 2	within gene	chr3	46854460	1149	SAME	PPAP2B
3C ba:SB11	zgc:73265	3 prime	22.575 kb	chr1	41531955	1143	SAME	PAIP2B
3C ba:SB11	gbgt1l4	5 prime	4.217 kb	chr5	21829406	1141	OPPOSITE	gbgt1l4
3C ba:SB11	npy8br	5 prime	53.209 kb	chr8	52626863	1138	SAME	npy8br
3C ba:SB11	si:xx-bac7cse.2	intron 2	within gene	chr5	45491150	1136	SAME	CHSY3
3C ba:SB11	zgc:92024	3 prime	30.030 kb	chr6	16529436	1129	SAME	NCK2
3C ba:SB11	zfand2a	5 prime	38.583 kb	chr3	41214506	1125	SAME	zfand2a
3C ba:SB11	cdkl5	5 prime	79.880 kb	chr11	31647685	1119	SAME	cdkl5
3C ba:SB11	zgc:65960	intron 2	within gene	chr13	35297844	1118	SAME	?
3C ba:SB11	dyrk2	3 prime	9.655 kb	chr4	13073984	1117	OPPOSITE	dyrk2
3C ba:SB11	tusc3	intron 3	within gene	chr1	15477719	1115	OPPOSITE	tusc3
3C ba:SB11	si:dkey-220f10.6	intron 6	within gene	chr21	12213816	1114	SAME	SNX11
3C ba:SB11	pbx1a	5 prime	154.413 kb	chr6	34916657	1113	SAME	pbx1a
3C ba:SB11	or111-8	5 prime	0.627 kb	chr15	31915598	1108	OPPOSITE	? OR2AT4 or OR6?
3C ba:SB11	zgc:165423	5 prime	16.529 kb	chr3	36656583	1107	OPPOSITE	? Mult poss
3C ba:SB11	gmds	intron 7	within gene	chr20	26404307	1105	OPPOSITE	gmds
3C ba:SB11	si:dkey-33i22.2	5 prime	53.273 kb	chr20	18216401	1091	OPPOSITE	BLK
3C ba:SB11	calca	3 prime	99.669 kb	chr7	27688271	1072	OPPOSITE	calca
3C ba:SB11	zgc:123274	3 prime	2.048 kb	chr1	21118822	1070	SAME	ccdc111
3C ba:SB11	fkbp14	3 prime	20.674 kb	chr16	18374087	1067	OPPOSITE	fkbp14
3C ba:SB11	ms4a17a.9	5 prime	8.607 kb	chr4	69398939	1065	OPPOSITE	ms4a17a.9
3C ba:SB11	zgc:77439	5 prime	3.203 kb	chr7	26365795	1060	OPPOSITE	FMO1 or -6
3C ba:SB11	dennd5b	5 prime	1.842 kb	chr4	16522089	1058	OPPOSITE	dennd5b
3C ba:SB11	wars	5 prime	34.396 kb	chr17	603739	1046	SAME	wars
3C ba:SB11	gdap1	3 prime	15.420 kb	chr24	13541423	1038	OPPOSITE	gdap1
3C ba:SB11	socs3a	3 prime	63.674 kb	chr3	57277459	1028	SAME	socs3a
3C ba:SB11	spi1	intron 5	within gene	chr7	32969244	1022	OPPOSITE	spi1
3C ba:SB11	adoa	5 prime	89.165 kb	chr12	8762384	1015	SAME	adoa
3C ba:SB11	or111-10	exon 1	within gene	chr15	31922035	1008	OPPOSITE	? OR2AT4 or OR6?
3C ba:SB11	zgc:158347	3 prime	9.182 kb	chr17	37747402	1008	SAME	FOSL2
3C ba:SB11	slc9a3.1	intron 4	within gene	chr19	10357945	1008	SAME	slc9a3.1
3C ba:SB11	zgc:110366	exon 1	within gene	chr2	6348526	997	SAME	?
3C ba:SB11	zgc:171670	3 prime	6.837 kb	chr20	50987053	996	SAME	? REG1A or others
3C ba:SB11	pafah1b1a	intron 1	within gene	chr15	25544636	994	SAME
3C ba:SB11	dgat1b	5 prime	90.182 kb	chr16	29858210	990	SAME	dgat1b
3C ba:SB11	ccne2	3 prime	97.259 kb	chr16	39550698	989	SAME	ccne2
3C ba:SB11	enpp6	5 prime	81.448 kb	chr14	3593975	984	SAME	enpp6
3C ba:SB11	si:dkey-190l1.2	intron 14	within gene	chr19	33956936	984	OPPOSITE	GABBR2
3C ba:SB11	zgc:158673	intron 2	within gene	chr14	35820115	977	SAME	ABLIM3
3C ba:SB11	gclc	intron 3	within gene	chr13	2602006	972	SAME	gclc
3C ba:SB11	sdf2	3 prime	79.816 kb	chr21	28255817	972	SAME	sdf2
3C ba:SB11	dnajc3	5 prime	66.578 kb	chr9	30029331	968	OPPOSITE	dnajc3
3C ba:SB11	fut8	3 prime	72.342 kb	chr17	32114889	967	SAME	fut8
3C ba:SB11	efnb2b	5 prime	77.497 kb	chr1	5726658	966	OPPOSITE	efnb2b
3C ba:SB11	ppt2	intron 5	within gene	chr19	13066074	964	OPPOSITE	ppt2
3C ba:SB11	relt	3 prime	107.318 kb	chr18	2973299	961	SAME	relt
3C ba:SB11	pou3f3a	5 prime	43.737 kb	chr9	6196094	959	OPPOSITE	pou3f3a
3C ba:SB11	asah1a	intron 9	within gene	chr14	31506366	958	SAME	asah1a
3C ba:SB11	zgc:153498	intron 1	within gene	chr15	41063567	955	SAME	?
3C ba:SB11	fryl	intron 58	within gene	chr20	22776075	947	SAME	fryl
3C ba:SB11	zcchc24	intron 2	within gene	chr13	30092593	945	OPPOSITE	zcchc24
3C ba:SB11	cadm4	intron 1	within gene	chr16	22927377	941	OPPOSITE	cadm4
3C ba:SB11	etnk2	5 prime	74.534 kb	chr11	38835462	934	SAME	etnk2
3C ba:SB11	irge4	5 prime	31.862 kb	chr16	24380341	926	SAME	irge4
3C ba:SB11	sirt6	5 prime	6.504 kb	chr4	27059183	908	SAME	sirt6
3C ba:SB11	zgc:194908	3 prime	59.353 kb	chr5	51774648	906	OPPOSITE	?
3C ba:SB11	zfpm1	intron 1	within gene	chr18	17659626	906	OPPOSITE	zfpm1
3C ba:SB11	lnpa	5 prime	26.289 kb	chr23	40949920	905	OPPOSITE	lnpa
3C ba:SB11	mef2a	3 prime	82.587 kb	chr18	23797008	902	SAME	mef2a
3C ba:SB11	LOC567448	intron 1	within gene	chr8	49268112	898	SAME	MFN2
3C ba:SB11	zgc:174938	5 prime	67.683 kb	chr16	45926768	898	OPPOSITE	?
3C ba:SB11	si:dkey-119o24.1	exon 17	within gene	chr18	32699329	894	SAME	DHX36
3C ba:SB11	gpr176	3 prime	75.177 kb	chr20	28763611	892	OPPOSITE	gpr176
3C ba:SB11	zgc:63566	intron 11	within gene	chr4	11868938	890	OPPOSITE	CNOT4
3C ba:SB11	mpped2	5 prime	53.976 kb	chr25	16822893	890	SAME	mpped2
3C ba:SB11	dtnbp1b	3 prime	128.580 kb	chr19	24940969	889	OPPOSITE	dtnbp1b
3C ba:SB11	zgc:85702	5 prime	87.568 kb	chr9	1692567	886	SAME	C21orf57
3C ba:SB11	aldh18a1	intron 2	within gene	chr12	29646124	882	OPPOSITE	aldh18a1
3C ba:SB11	mir1388	5 prime	35.222 kb	chr23	12147903	881	SAME	mir1388
3C ba:SB11	zgc:63962	3 prime	11.039 kb	chr17	31540867	877	SAME	CCDC28A
3C ba:SB11	dmbx1a	5 prime	27.373 kb	chr2	9715639	870	OPPOSITE	dmbx1a
3C ba:SB11	fabp11a	3 prime	78.175 kb	chr19	31207493	866	OPPOSITE	fabp11a
3C ba:SB11	runx1t1	intron 1	within gene	chr19	32883594	864	OPPOSITE	runx1t1
3C ba:SB11	psmd14	5 prime	67.889 kb	chr11	8942370	862	OPPOSITE	psmd14
3C ba:SB11	jam3	5 prime	121.629 kb	chr21	27044455	861	OPPOSITE	jam3
3C ba:SB11	zgc:158623	intron 2	within gene	chr24	678850	860	OPPOSITE	STK17A
3C ba:SB11	aqp3l	3 prime	3.681 kb	chr21	17681464	855	OPPOSITE	aqp3l
3C ba:SB11	sfpq	intron 9	within gene	chr19	38906120	851	OPPOSITE	sfpq
3C ba:SB11	zgc:92872	3 prime	2.044 kb	chr16	15501018	846	SAME	RPL18
3C ba:SB11	tnfaip8l2a	intron 2	within gene	chr14	1304096	845	OPPOSITE	tnfaip8l2a
3C ba:SB11	rab9a	5 prime	66.780 kb	chr9	52909679	844	OPPOSITE	rab9a
3C ba:SB11	slc13a2	exon 12	within gene	chr21	40976967	843	OPPOSITE	slc13a2
3C ba:SB11	ppm1e	intron 2	within gene	chr10	30847369	842	SAME	ppm1e
3C ba:SB11	dph5	intron 3	within gene	chr22	16211925	804	OPPOSITE	dph5
5C ba:SB11	bckdk	intron 4	within gene	chr5	62700418	7917	SAME	BCKDK
5C ba:SB11	mapk4	intron 3	within gene	chr8	30491441	6243	SAME	MAPK4
5C ba:SB11	mrpl17	3 prime	11.590 kb	chr16	24403457	5739	OPPOSITE	MRPL17
5C ba:SB11	gbx2	5 prime	48.699 kb	chr6	17362891	5600	OPPOSITE	GBX2
5C ba:SB11	klf7	5 prime	41.222 kb	chr1	4977077	4760	SAME	KLF7
5C ba:SB11	zgc:165627	intron 8	within gene	chr3	54536294	4606	OPPOSITE	CCDC46
5C ba:SB11	tsc22d2	intron 1	within gene	chr22	36673284	4182	SAME	TSC22D2
5C ba:SB11	cyth1	intron 1	within gene	chr3	57429449	3460	OPPOSITE	CYTH1
5C ba:SB11	mir219-1	3 prime	99.437 kb	chr10	14283826	3341	OPPOSITE
5C ba:SB11	tfap2b	3 prime	19.427 kb	chr20	46675030	3310	SAME	TFAP2B
5C ba:SB11	bag5	5 prime	5.133 kb	chr13	17330125	3231	OPPOSITE	BAG5
5C ba:SB11	si:dkey-12h9.7	exon 1	within gene	chr20	25642399	3085	SAME	NRBP1
5C ba:SB11	fkbp9	exon 9	within gene	chr19	41952079	2750	OPPOSITE	FKBP9
5C ba:SB11	efna2	intron 1	within gene	chr2	25097440	2726	OPPOSITE	EFNA2
5C ba:SB11	zgc:112433	5 prime	43.332 kb	chr8	3554254	2714	OPPOSITE	FUT9
5C ba:SB11	si:ch211-208c9.4	intron 1	within gene	chr20	39487204	2686	SAME	RNF217
5C ba:SB11	col11a2	intron 8	within gene	chr19	6819189	2635	OPPOSITE	COL11A2
5C ba:SB11	epha7	3 prime	196.111 kb	chr20	24406311	2163	OPPOSITE	EPHA7
5C ba:SB11	snai3	5 prime	51.545 kb	chr7	57511520	2072	SAME	SNAI3
5C ba:SB11	pdcd6ip	3 prime	2.835 kb	chr19	42436301	1954	SAME	PDCD6IP
5C ba:SB11	sgcd	intron 6	within gene	chr21	37794315	1941	OPPOSITE	SGCD
5C ba:SB11	ccbe1	3 prime	9.222 kb	chr12	2262583	1917	SAME	CCBE1
5C ba:SB11	adoa	5 prime	51.969 kb	chr12	8799580	1767	SAME	ADO
5C ba:SB11	tbx20	5 prime	48.229 kb	chr16	41999584	1480	SAME	TBX20
5C ba:SB11	zgc:193751	exon 3	within gene	chr14	1892959	1383	OPPOSITE	PCDHGA11
5C ba:SB11	tmeff1	intron 1	within gene	chr24	32815402	1382	SAME	TMEFF1
5C ba:SB11	colec11	3 prime	38.965 kb	chr17	34260777	1286	SAME	COLEC11
5C ba:SB11	kctd8	3 prime	30.730 kb	chr14	5867090	1270	OPPOSITE	KCTD8
5C ba:SB11	lim2.5	intron 3	within gene	chr16	48103963	1257	OPPOSITE	LIM2
5C ba:SB11	flt1	intron 26	within gene	chr24	21315380	1243	OPPOSITE	FLT1
5C ba:SB11	myhc4	intron 2	within gene	chr5	30326395	1241	SAME	MYH4
5C ba:SB11	serpinb1	5 prime	9.304 kb	chr20	26518929	1172	SAME	SERPINB1
5C ba:SB11	ppig	intron 8	within gene	chr6	4164476	1169	SAME	PPIG
5C ba:SB11	zgc:136560	intron 1	within gene	chr5	61722601	1139	SAME	ABI2
5C ba:SB11	zgc:162204	3 prime	44.013 kb	chr12	9734492	1050	SAME	TACO1
5C ba:SB11	cyp26c1	5 prime	42.416 kb	chr17	17093889	1042	OPPOSITE	CYP26C1
5C ba:SB11	zgc:110789	3 prime	111.137 kb	chr18	11777815	1035	OPPOSITE	SLC23A1
5C ba:SB11	zgc:194392	5 prime	28.960 kb	chr17	28398447	965	OPPOSITE	C1orf115
5C ba:SB11	fmr1	3 prime	40.071 kb	chr14	21505120	895	SAME	FMR1
5C ba:SB11	prkg1a	intron 2	within gene	chr13	41444019	886	SAME	PRKG1
5C ba:SB11	arl6ip5b	5 prime	6.449 kb	chr23	3381037	857	OPPOSITE	ARL6IP5
5C ba:SB11	tdo2a	3 prime	14.192 kb	chr14	38005701	840	SAME	TDO2
1aC	zgc:110692	exon 9	within gene	chr15	71000	11512	OPPOSITE	CYP2E1
1aC	zgc:112435	3 prime	9.747 kb	chr6	61076593	9360	SAME	C20orf108
1aC	kcnq3	exon 11	within gene	chr2	42100789	1696	OPPOSITE	KCNQ3
1aC	ada	intron 8	within gene	chr23	25415404	1557	OPPOSITE	ADA
1aC	wars	3 prime	84.325 kb	chr17	722460	1408	OPPOSITE	WARS
1aC	mbnl1	3 prime	131.838 kb	chr2	45906188	1029	OPPOSITE	MBNL1
1aC	erlin2	3 prime	10.107 kb	chr5	33924692	819	OPPOSITE	ERLIN2
1bC	cdk9	intron 2	within gene	chr21	5665369	4275	OPPOSITE	CDK9
1bC	cenpp	intron 6	within gene	chr22	12729665	3264	OPPOSITE	CENPP
1bC	zgc:158291	5 prime	19.355 kb	chr21	40004596	2575	OPPOSITE	POU4F3
1bC	LOC567595	intron 12	within gene	chr25	17183109	2574	OPPOSITE	SHANK2
1bC	zgc:163008	intron 2	within gene	chr5	34574358	2191	SAME	KLHL13
1bC	zgc:101699	5 prime	32.978 kb	chr5	1496386	2032	SAME	PLA2G4E
1bC	zgc:73189	3 prime	24.182 kb	chr12	17752823	1714	SAME	RGS9
1bC	zgc:109984	intron 1	within gene	chr23	36505466	1678	SAME	PPP1R14B
1bC	b3gnt5	3 prime	32.822 kb	chr11	8606743	1615	SAME	B3GNT5
1bC	fgf14	5 prime	11.050 kb	chr9	32327150	1467	SAME	FGF14
1bC	zgc:111958	5 prime	58.034 kb	chr21	44822871	1114	SAME	ATG4A
6C	ada	intron 8	within gene	chr23	25415405	8872	OPPOSITE	ADA
6C	dmrt2a	3 prime	21.357 kb	chr5	44038537	7971	OPPOSITE	DMRT2
6C	arl4d	3 prime	9.023 kb	chr12	20681625	7960	OPPOSITE	ARL4D
6C	fancg	5 prime	28.684 kb	chr5	40492635	7710	OPPOSITE	FANCG
6C	zgc:165653	intron 2	within gene	chr12	46357699	6954	OPPOSITE	ACTN2
6C	ppp2r2c	5 prime	25.121 kb	chr1	13398663	6317	SAME	PPP2R2C
6C	capns1a	intron 3	within gene	chr5	35321705	5162	OPPOSITE	CAPNS1
6C	zgc:112966	3 prime	79.525 kb	chr5	42958046	4453	OPPOSITE	~ KTN1 29%
6C	zgc:172137	intron 19	within gene	chr7	34341108	4010	OPPOSITE	MAP2K5
6C	si:ch211-66i11.1	5 prime	171.361 kb	chr5	43628834	3891	SAME	CSDE1
6C	ptprn	intron 12	within gene	chr9	7056296	3577	OPPOSITE	PTPRN
6C	slc39a7	3 prime	0.046 kb	chr19	13129561	3298	OPPOSITE	SLC39A7
6C	plxna3	intron 3	within gene	chr8	9231097	2939	OPPOSITE	PLXA3
6C	tars	5 prime	119.258 kb	chr5	43257978	2821	SAME	TARS
6C	arid3a	intron 2	within gene	chr5	40345747	2792	SAME	ARID3A
6C	si:ch211-206k20.4	intron 19	within gene	chr13	32093636	2717	SAME	WDR35
6C	si:ch211-30b16.2	intron 2	within gene	chr19	14233473	2679	SAME	MANEAL
6C	ches1	5 prime	42.516 kb	chr20	15297052	2422	SAME	FOXN3
6C	sub1	3 prime	47.920 kb	chr5	40211089	2367	OPPOSITE	SUB1
6C	lim2.5	intron 3	within gene	chr16	48103962	2269	OPPOSITE	LIM2
6C	zgc:158653	intron 2	within gene	chr11	40576260	2190	SAME	TRI62
6C	sox6	intron 3	within gene	chr7	27409001	2016	SAME	SOX6
6C	zgc:103514	3 prime	10.270 kb	chr19	23904781	1965	SAME	XKR8
6C	zgc:154093	5 prime	2.198 kb	chr15	23836885	1942	SAME	CDC42EP2
6C	tsc22d1	5 prime	64.921 kb	chr9	18093682	1931	OPPOSITE	TSC22D1
6C	si:ch211-66i11.1	intron 1	within gene	chr5	43665413	1908	OPPOSITE	CSDE1
6C	tars	5 prime	88.791 kb	chr5	43288445	1898	SAME	TARS
6C	tmem232	intron 10	within gene	chr5	57896663	1877	SAME	TMEM232
6C	sc5dl	5 prime	25.281 kb	chr21	26682929	1861	OPPOSITE	SC5DL
6C	ccdc80	5 prime	117.991 kb	chr9	34311481	1779	OPPOSITE	CCDC80
6C	fbp1a	5 prime	21.491 kb	chr5	43871205	1673	OPPOSITE	FBP1
6C	nop16	3 prime	27.436 kb	chr21	38850519	1669	SAME	NOP16
6C	psmd14	3 prime	92.778 kb	chr11	8781703	1645	SAME	PSMD14
6C	nudc	5 prime	6.222 kb	chr19	16948112	1499	SAME	NUDC
6C	calm1b	3 prime	85.056 kb	chr20	15615858	1445	SAME	CALM1
6C	impa1	3 prime	37.821 kb	chr2	25420047	1414	OPPOSITE	IMPA1
6C	LOC445411	5 prime	25.352 kb	chr25	31744115	1343	OPPOSITE	C15orf42
6C	nlgn3b	intron 4	within gene	chr5	21320997	1341	SAME	NLGN3
6C	zgc:112966	5 prime	24.459 kb	chr5	42854062	1314	SAME	~ KTN1 29%
6C	hs6st1a	intron 1	within gene	chr2	39563815	1189	OPPOSITE	HS6ST1
6C	si:ch211-66i11.1	5 prime	173.512 kb	chr5	43626683	1139	SAME	CSDE1
6C	dapp1	intron 2	within gene	chr13	12617929	1135	OPPOSITE	DAPP1
6C	si:ch1073-126c3.2	5 prime	12.289 kb	chr13	34744024	1111	SAME	~ Vbeta 5S1A1T-VSGRGSYEQYF-Jbeta 2.7
6C	tars	5 prime	121.144 kb	chr5	43256092	1047	SAME	TARS

## Sheet: all tumors filtered
Sample	Gene	GeneFeature	Distance	Chr	Coord	ReadCount	Orientation	Human Gene
2T	cdh7	5 prime	100.926 kb	chr2	25687045	5875	SAME	CDH7/CDH20
2T	tlk2	intron 8	within gene	chr3	16231307	5102	SAME	TLK2
2T	zgc:174268	3 prime	6.249 kb	chr3	53045281	2629	SAME	ZNF808
2T	zgc:114173	5 prime	29.548 kb	chr10	42023338	2624	SAME	VPS37B
2T	slc25a40	intron 8	within gene	chr16	41545193	2352	SAME	SLC25A40
2T	fam84a	5 prime	68.591 kb	chr20	32636541	2208	OPPOSITE	FAM84A
2T	crim1	intron 2	within gene	chr17	36820813	2174	SAME	CRIM1
2T	osbpl1a	intron 3	within gene	chr22	16620648	2171	OPPOSITE	OSBPL1A
2T	sgcd	5 prime	63.551 kb	chr21	38021618	2162	SAME	SGCD
2T	tgm2	5 prime	53.523 kb	chr23	39993003	2153	OPPOSITE	TGM2
2T	prkar1b	5 prime	210.839 kb	chr3	8171310	2090	SAME	PRKAR1B
2T	atg9a	3 prime	33.178 kb	chr6	12256527	2016	OPPOSITE	ATG9A
2T	stom	5 prime	51.543 kb	chr21	18207341	1978	OPPOSITE	STOM
2T	zgc:152928	3 prime	77.205 kb	chr21	41162159	1941	SAME	CPD
2T	irx3a	5 prime	55.238 kb	chr7	36339695	1817	OPPOSITE	IRX3
2T	zgc:162976	3 prime	76.694 kb	chr22	30328916	1790	OPPOSITE	HEXIM1
2T	mettl14	3 prime	88.699 kb	chr1	19412474	1785	SAME	METTL14
2T	zgc:112407	5 prime	95.699 kb	chr18	10859930	1781	OPPOSITE	TTC38
2T	usp1	5 prime	73.887 kb	chr6	34301794	1760	OPPOSITE	USP1
2T	garl3	intron 1	within gene	chr5	31787209	1755	SAME	GARNL3
2T	si:ch211-107n23.1	intron 1	within gene	chr4	21926623	1706	OPPOSITE	PPFIA2
2T	LOC794865 TET3	3 prime	42.093 kb	chr5	14551517	1681	SAME	TET3
2T	sh3bp4a	5 prime	153.718 kb	chr22	14084854	1665	SAME	SH3BP4
2T	p2rx7	exon 9	within gene	chr8	31493872	1642	SAME	P2RX7
2T	brd2b	3 prime	30.352 kb	chr16	44526784	1620	OPPOSITE	BRD2
2T	psmb3	5 prime	7.225 kb	chr6	17930519	1613	SAME	PSMB3
2T	mir21-2	3 prime	7.080 kb	chr15	16038303	1605	OPPOSITE	miR-21
2T	slc25a28	5 prime	108.947 kb	chr13	40945387	1598	OPPOSITE	SLC25A28
2T	grem2	5 prime	86.435 kb	chr12	45514826	1588	OPPOSITE	GREM2
2T	adar	3 prime	64.754 kb	chr16	22141119	1551	OPPOSITE	ADAR
2T	zgc:56095	3 prime	11.272 kb	chr24	7713431	1500	SAME	FTH1
2T	usp25	3 prime	162.684 kb	chr10	36422811	1485	SAME	USP25
2T	pbx1a	3 prime	96.330 kb	chr6	35167400	1477	SAME	PBX1
2T	shox	3 prime	94.767 kb	chr9	35058746	1461	SAME	SHOX
2T	shcbp1	5 prime	23.671 kb	chr7	41363020	1458	OPPOSITE	SHCBP1
2T	pex7	intron 5	within gene	chr20	39693343	1429	OPPOSITE	PEX7
2T	fbxl4	5 prime	35.878 kb	chr16	31432167	1418	SAME	FBXL4
2T	zgc:153503	3 prime	11.087 kb	chr24	34343947	1404	SAME	ABCD4
2T	zgc:85752	3 prime	55.824 kb	chr12	30731353	1366	OPPOSITE	LRRC59
2T	zgc:162269	intron 5	within gene	chr7	43792876	1354	OPPOSITE	DPH2
2T	asah2	3 prime	54.691 kb	chr12	6489714	1331	SAME	ASAH2
2T	mb	5 prime	4.663 kb	chr1	53906703	1324	OPPOSITE	MB
2T	tcf7l1a	intron 7	within gene	chr10	40529105	1295	SAME	TCF7L1
2T	LOC568915	5 prime	5.032 kb	chr1	38618290	1293	SAME	GALNTL6
2T	si:dkey-173l11.4	intron 12	within gene	chr7	56830154	1279	OPPOSITE	TRIP4
2T	kcnh5a	intron 7	within gene	chr20	19235944	1245	OPPOSITE	KCNH5
2T	htatip	intron 7	within gene	chr5	68290929	1243	SAME	KAT5
2T	msi2b	intron 12	within gene	chr15	30992989	1199	OPPOSITE	MSI2
2T	zgc:63721	intron 9	within gene	chr8	14352223	1194	SAME	DEF6
2T	calcrla	3 prime	91.351 kb	chr9	42583736	1179	OPPOSITE	CALCRL
2T	dnaja2l	3 prime	18.867 kb	chr18	7588643	1173	SAME	DNAJA2
2T	cox7c	5 prime	36.441 kb	chr5	64797541	1159	SAME	COX7C
2T	synj1	intron 10	within gene	chr10	21944667	1153	OPPOSITE	SYNJ1
2T	tmem195	3 prime	44.577 kb	chr15	35036119	1090	OPPOSITE	TMEM195
2T	smarcb1b	5 prime	52.949 kb	chr21	15977913	1089	OPPOSITE	SMARCB1
2T	mafg1	3 prime	40.892 kb	chr3	55452115	1064	OPPOSITE	MAFG
2T	frem2a	intron 20	within gene	chr10	21514518	1050	SAME	FREM2
2T	zgc:92901	5 prime	47.733 kb	chr10	28963127	1047	OPPOSITE	NTM?
2T	gadd45bb	intron 2	within gene	chr2	34985151	1033	OPPOSITE	GADD45B
2T	setd3	intron 11	within gene	chr17	18455495	1008	OPPOSITE	SETD3
2T	sumf2	3 prime	20.476 kb	chr21	27865863	998	SAME	SUMF2
2T	zbtb24	5 prime	61.770 kb	chr17	6996665	989	SAME	ZBTB24
2T	zgc:175192	intron 2	within gene	chr18	23026517	961	SAME	BCAR1
2T	zgc:55468	5 prime	36.155 kb	chr7	10163319	955	OPPOSITE	FAM108C1
2T	zgc:172137	exon 20	within gene	chr7	34334315	906	SAME	MAP2K5
2T	ncam2	intron 15	within gene	chr9	35517891	894	OPPOSITE	NCAM2
2T	sox5	5 prime	8.682 kb	chr4	16877884	888	OPPOSITE	SOX5
2T	znf703	exon 2	within gene	chr5	22361690	872	OPPOSITE	ZNF703
2T	pygma	intron 6	within gene	chr21	30762577	836	SAME	PYGM
2T	neurog1	3 prime	6.622 kb	chr14	28442759	813	OPPOSITE	NEUROG1
8T	zgc:153368	3 prime	226.210 kb	chr15	15331029	14793	OPPOSITE	TYW1
8T	zgc:101706	intron 13	within gene	chr20	49578351	6350	SAME	C1orf58
8T	LOC568915	intron 4	within gene	chr1	38415143	5901	SAME	GALNTL6
8T	efnb2a	3 prime	2.948 kb	chr9	25536812	5900	OPPOSITE	EFNB2
8T	traf6	5 prime	1.846 kb	chr7	49383810	5556	SAME	TRAF6
8T	rufy3	3 prime	7.173 kb	chr5	41972790	5223	OPPOSITE	FYCO1
8T	LOC100003595	intron 3	within gene	chr2	8351933	4691	SAME	AK5
8T	ncam1b	exon 6	within gene	chr15	17145664	4498	OPPOSITE	NCAM1
8T	zgc:153084	3 prime	70.534 kb	chr22	17495641	3892	OPPOSITE	PNKP
8T	slc25a28	5 prime	108.947 kb	chr13	40945387	3888	OPPOSITE	SLC25A28
8T	pnp5a	5 prime	52.682 kb	chr7	6468729	3611	SAME	PNP
8T	zgc:110259	5 prime	15.016 kb	chr24	27415569	3468	SAME	SH3GLB1
8T	cbl	exon 12	within gene	chr15	23391793	3360	OPPOSITE	CBL
8T	ncoa2	intron 1	within gene	chr24	13067728	3240	SAME	NCOA2
8T	mettl2a	intron 7	within gene	chr3	16210603	3190	SAME	METTL2A
8T	LOC796981	intron 3	within gene	chr5	61497404	3142	OPPOSITE	~UPK2
8T	zplxdc2	intron 1	within gene	chr7	43511741	2880	SAME	PLXDC2
8T	zgc:158239	intron 17	within gene	chr1	52325607	2824	SAME	PATL1
8T	gria4a	intron 4	within gene	chr15	44682049	2663	SAME	GRIA4
8T	cyyr1	intron 3	within gene	chr1	57162901	2515	OPPOSITE	CYYR1
8T	sfrs6b	intron 1	within gene	chr11	1707388	2498	SAME	SFRS6
8T	cbfb	3 prime	70.781 kb	chr18	23500442	2473	SAME	CBFB
8T	si:ch211-45m15.5	5 prime	9.242 kb	chr20	2028599	2403	SAME	TMEM200A
8T	cpsf3	intron 15	within gene	chr20	29335784	2369	OPPOSITE	CPSF3
8T	mmp14b	intron 1	within gene	chr2	36338515	2362	SAME	MMP14
8T	zgc:86773	3 prime	6.141 kb	chr10	22414812	2356	SAME	RAB1A
8T	zgc:193933	3 prime	22.735 kb	chr24	11682369	2270	OPPOSITE	?
8T	gsx2	5 prime	12.423 kb	chr20	21747617	2182	OPPOSITE	GSX2
8T	trps1	intron 1	within gene	chr19	43522602	2086	OPPOSITE	TRPS1
8T	fgf8a	intron 2	within gene	chr13	33451861	1954	OPPOSITE	FGF8
8T	zgc:55307	3 prime	33.575 kb	chr13	3970213	1943	SAME	NCOA4
8T	scpp1	3 prime	50.778 kb	chr1	35458977	1866	SAME	?
8T	unk	5 prime	99.918 kb	chr12	35803073	1751	OPPOSITE	UNK
8T	crygmxl2	5 prime	58.274 kb	chr12	29781904	1653	SAME	CRYGB
8T	zgc:92903	3 prime	49.943 kb	chr7	24375051	1561	OPPOSITE	TXN
8T	zgc:158220	intron 2	within gene	chr3	9637287	1496	OPPOSITE	SPSB3
8T	pou3f1	5 prime	54.159 kb	chr16	32440546	1448	OPPOSITE	POU3F1
8T	cirbp	5 prime	88.879 kb	chr22	18791797	1437	SAME	CIRBP
8T	h2afy2	3 prime	78.418 kb	chr13	7469439	1437	OPPOSITE	H2AFY2
8T	cntn1b	3 prime	14.931 kb	chr4	13376561	1413	SAME	CNTN1
8T	gata2a	3 prime	47.685 kb	chr11	3561996	1404	SAME	GATA2
8T	snapc3	5 prime	5.161 kb	chr1	28307761	1349	SAME	SNAPC3
1aT	scn1ba	3 prime	24.966 kb	chr16	40855309	46700	SAME	SCN1B
1aT	nadsyn1	3 prime	89.219 kb	chr7	68895110	11252	OPPOSITE	NADSYN1
1aT	tmem176l.4	5 prime	2.757 kb	chr16	46042243	7586	SAME	-
1aT	slc30a5*	5 prime	50.621 kb	chr5	56187296	7079	SAME	SLC30A5
1aT	suv420h2	3 prime	114.399 kb	chr3	28160184	5346	OPPOSITE	SUV420H2
1aT	eif3ha	intron 1	within gene	chr16	44120970	4384	OPPOSITE	EIF3H
1aT	si:dkey-76p14.4	3 prime	34.261 kb	chr11	23921719	4209	OPPOSITE	SOX4
1aT	tmod2	3 prime	46.290 kb	chr18	39095463	3796	SAME	TMOD2
1aT	atp2a2b	3 prime	48.148 kb	chr21	17844209	3549	OPPOSITE	ATP2A2
1aT	ankk1	5 prime	55.083 kb	chr15	22140668	3487	SAME	ANKK1
1aT	tspan18b	intron 3	within gene	chr18	28056947	3440	OPPOSITE	TSPAn18
1aT	b4galt6	intron 6	within gene	chr20	4371353	3389	SAME	B4GALT6
1aT	slc6a19	5 prime	101.743 kb	chr16	34602036	3084	OPPOSITE	SLC6A19
1aT	stau2	intron 5	within gene	chr24	11845065	2955	OPPOSITE	STAU2
1aT	gyg1	3 prime	21.737 kb	chr2	23202376	2896	SAME	GYG1
1aT	wu:fd10a06	5 prime	60.870 kb	chr16	35830002	2844	SAME	SNRNP48
1aT	zgc:136377	intron 2	within gene	chr5	61620270	2844	SAME	POU2F3
1aT	zgc:92907	5 prime	3.347 kb	chr14	32247598	2799	SAME	ALG13
1aT	tbx20	5 prime	27.669 kb	chr16	41979024	2787	SAME	TBX20
1aT	eaf1	3 prime	85.123 kb	chr16	5866897	2672	OPPOSITE	EAF1
1aT	lnx1	intron 6	within gene	chr20	21976216	2527	OPPOSITE	LNX1
1aT	kcnq3	exon 11	within gene	chr2	42100789	2503	OPPOSITE	KCNQ3
1aT	ext1c	5 prime	14.712 kb	chr19	47103359	2396	OPPOSITE	EXT1
1aT	cfb	intron 6	within gene	chr21	29722246	2338	SAME	CFB
1bT	cenpp	intron 6	within gene	chr22	12729662	57440	OPPOSITE	CENPP
1bT	zgc:172265	intron 12	within gene	chr16	27137844	38708	SAME	ITGA8
1bT	snap25a	intron 1	within gene	chr20	34815787	8163	SAME	SNAP25
1bT	prdx5	3 prime	1.754 kb	chr21	28971113	4812	OPPOSITE	PRDX5
6T	il1rapl2	intron 5	within gene	chr14	10253084	11301	SAME	IL1RAPL2
6T	LOC560609	intron 3	within gene	chr20	4472091	10884	SAME	TSHR
6T	fzd8a	3 prime	29.567 kb	chr24	4377030	9125	SAME	FZD8
6T	zgc:110031	5 prime	71.921 kb	chr21	39351453	7302	OPPOSITE	MRPS17
6T	ttc27	5 prime	71.589 kb	chr17	20390860	6820	OPPOSITE	TTC27
6T	zgc:112062	exon 1	within gene	chr14	10933227	6800	OPPOSITE	CYSLTR1
6T	pcdh10a	5 prime	95.336 kb	chr1	12450368	2080	OPPOSITE	PCDH10
6T	lin54	exon 14	within gene	chr10	13150366	1762	SAME	LIN54
6T	ada	intron 8	within gene	chr23	25415404	1202	OPPOSITE	ADA
